# Supplementary material for: The potentials for incidental vocabulary acquisition from listening to computer science academic lectures: a higher education corpus-based case study from Macau
Source: Front Psychol. 2023 Jul 26;14:1219159. doi: 10.3389/fpsyg.2023.1219159 (PMC10410276; doi:10.3389/fpsyg.2023.1219159)
Supplement: Supplementary file 1 [file Table_1.XLSX]

## Sheet: Sheet1
% lexical coverage with proper nouns and marginal words
wordlist	lecture 1	lecture 2	lecture 3	lecture 4	lecture 5	lecture 6	lecture 7	lecture 8	lecture 9	lecture 10	lecture 11	lecture 12	lecture 13	lecture 14	lecture 15	lecture 16	lecture 17	lecture 18	lecture 19	lecture 20	lecture 21	lecture 22	lecture 23	lecture 24	lecture 25	lecture 26	lecture 27	lecture 28
1	91.58	89.21	88.16	89.26	88.13	88.42	86.97	89.31	86.2	86.91	88.64	89.08	89.51	87.23	86.41	88.63	88.51	86.63	87.94	88.46	87.46	87.56	87.66	86.17	87.97	88.58	87.76	92.57
2	95.8	94.21	93.73	94.55	93.16	94.64	94.17	95.22	93.48	93.91	94.35	94.54	94.68	93.48	92	93.88	93.75	93.03	93.25	93.64	93.54	93.14	93.32	92.43	92.71	93.75	93.53	95.92
3	98.03	97.2	97.18	97.79	95.75	97.08	97.15	97.48	96.46	97.2	97.33	96.11	97.34	96.56	95.14	95.91	96.14	96.48	97.08	97.12	96.9	96.84	97.76	96.72	97.11	97.32	97.01	97.57
4	98.4	97.6	97.63	98.12	96.58	97.62	97.68	97.87	97.32	97.69	98.14	96.95	97.95	97.59	96.79	96.94	96.86	97.66	98.18	98.03	97.74	97.53	98.22	98.01	98.24	98.19	97.98	98.09
5	98.82	98.98	98.33	98.45	96.99	97.87	97.89	98.11	97.73	97.92	98.44	97.07	98.27	97.84	97.28	97.43	98.4	98.59	98.83	98.35	98.2	97.91	98.46	98.49	98.87	98.68	98.71	98.37
6	99.07	99.05	98.8	98.82	98.01	98.42	98.16	98.36	98.02	98.09	98.6	98.5	98.61	98.32	97.65	97.68	98.81	98.63	99.24	98.71	98.33	98.27	98.67	98.83	99.44	99.08	98.99	98.83
7	99.1	99.1	98.88	98.89	98.22	98.67	98.49	98.57	98.36	98.42	98.86	98.58	98.77	98.55	97.75	97.8	98.85	98.67	99.3	98.84	98.37	98.37	98.7	98.9	99.51	99.52	99.13	99.37
8	99.19	99.26	99.1	99.08	98.45	98.89	98.71	98.95	98.49	98.69	98.89	98.69	98.8	98.66	97.79	97.98	98.91	99	99.47	99	98.54	98.6	99.04	99.17	99.6	99.6	99.28	99.44
9	99.2	99.26	99.17	99.33	98.67	99.12	98.75	99.01	98.5	98.7	98.91	99.3	98.81	98.8	97.92	98.1	99.01	99.03	99.53	99.01	98.54	98.74	99.16	99.21	99.62	99.65	99.31	99.45
10	99.28	99.38	99.17	99.38	98.74	99.31	98.78	99.17	98.54	98.71	98.94	99.38	98.84	98.89	98.06	98.51	99.22	99.14	99.57	99.02	98.6	99.03	99.28	99.33	99.69	99.71	99.38	99.46
11	99.3	99.45	99.23	99.43	98.86	99.4	98.85	99.27	98.72	98.88	99.01	99.38	98.9	99.02	98.12	98.57	99.23	99.43	99.67	99.21	99.12	99.23	99.53	99.59	99.78	99.78	99.48	99.83
12	99.3	99.45	99.23	99.43	98.86	99.4	98.9	99.28	98.72	98.88	99.01	99.38	98.9	99.08	98.33	99.02	99.5	99.44	99.68	99.21	99.15	99.27	99.54	99.6	99.78	99.83	99.48	99.83
13	99.3	99.46	99.23	99.44	98.88	99.4	98.95	99.29	98.78	98.88	99.01	99.38	98.96	99.08	98.39	99.03	99.5	99.44	99.68	99.51	99.62	99.3	99.61	99.65	99.85	99.83	99.55	99.83
14	99.3	99.46	99.3	99.46	98.88	99.46	99.01	99.3	98.95	99.05	99.07	99.38	98.97	99.08	98.43	99.07	99.5	99.44	99.68	99.51	99.62	99.39	99.64	99.7	99.85	99.83	99.56	99.83
15	99.3	99.51	99.3	99.46	98.89	99.46	99.01	99.3	98.95	99.05	99.07	99.38	98.97	99.08	98.43	99.08	99.5	99.45	99.69	99.51	99.62	99.39	99.64	99.7	99.85	99.83	99.56	99.83
16	99.31	99.51	99.3	99.46	98.91	99.46	99.05	99.31	98.98	99.18	99.15	99.38	98.97	99.18	98.43	99.08	99.5	99.46	99.69	99.51	99.62	99.39	99.64	99.7	99.85	99.85	99.58	99.89
17	99.31	99.51	99.3	99.48	98.91	99.46	99.06	99.35	98.98	99.18	99.15	99.38	98.98	99.19	98.5	99.24	99.56	99.46	99.69	99.51	99.62	99.42	99.64	99.7	99.85	99.85	99.59	99.89
18	99.34	99.51	99.35	99.66	99.2	99.55	99.17	99.47	98.98	99.22	99.16	99.66	98.99	99.2	98.55	99.24	99.57	99.46	99.69	99.53	99.63	99.54	99.66	99.75	99.86	99.85	99.59	99.89
19	99.34	99.51	99.37	99.66	99.22	99.55	99.17	99.47	98.98	99.22	99.16	99.66	98.99	99.21	98.59	99.24	99.57	99.46	99.69	99.53	99.63	99.57	99.66	99.75	99.86	99.85	99.59	99.89
20	99.34	99.51	99.37	99.66	99.22	99.55	99.17	99.47	98.98	99.22	99.16	99.66	98.99	99.24	98.63	99.25	99.57	99.46	99.69	99.54	99.63	99.57	99.67	99.75	99.86	99.85	99.59	99.89
21	99.34	99.51	99.37	99.66	99.23	99.55	99.17	99.47	98.98	99.22	99.16	99.66	98.99	99.24	98.68	99.25	99.57	99.46	99.69	99.54	99.63	99.57	99.67	99.75	99.86	99.85	99.59	99.89
22	99.34	99.51	99.37	99.66	99.23	99.59	99.17	99.48	98.98	99.22	99.16	99.8	98.99	99.27	98.68	99.25	99.6	99.46	99.69	99.54	99.63	99.58	99.67	99.75	99.86	99.85	99.59	99.89
23	99.34	99.51	99.39	99.67	99.39	99.59	99.17	99.48	98.98	99.22	99.16	99.8	99	99.27	98.68	99.25	99.6	99.46	99.69	99.54	99.63	99.6	99.67	99.75	99.86	99.85	99.59	99.89
24	99.34	99.51	99.39	99.67	99.39	99.59	99.17	99.48	98.98	99.22	99.16	99.8	99	99.27	98.68	99.25	99.6	99.46	99.69	99.54	99.63	99.6	99.67	99.75	99.86	99.85	99.59	99.89
25	99.34	99.51	99.41	99.67	99.4	99.59	99.17	99.48	98.98	99.22	99.17	99.8	99	99.27	98.68	99.25	99.6	99.46	99.69	99.54	99.63	99.6	99.67	99.76	99.86	99.85	99.59	99.89
proper nouns	0.66	0.6	0.36	0.31	0.35	0.37	0.43	0.33	0.4	0.23	1	0.83	1	0.89	0.45	1.24	0.84	0.35	0.7	1.69	0.65	0.27	0.46	0.33	0.26	0.3	0.46	0.32
marginal words	0.44	0.19	0.28	0.22	0.31	0.33	1	1.16	0.38	0.87	0.25	0.76	0.35	0.16	0.28	0.22	0.1	0.17	0.06	0.8	0.95	0.9	1.54	1.61	0.5	1.43	0.04	2.41
